# Supplementary material for: Bone marrow cell extract promotes the regeneration of irradiated bone
Source: PLoS One. 2017 May 18;12(5):e0178060. doi: 10.1371/journal.pone.0178060 (PMC5436862; doi:10.1371/journal.pone.0178060)
Supplement: S1 Table — (XLSX) [file pone.0178060.s001.xlsx]

## Sheet: Sheet1
Name	Biomaterial surface	Bone surface	Cellular surface	Total	Surf Contact	Bone percentage	Biomaterial percentage
BCP	0.407	0	1.431	1.838	0	0	0.078
BCP	1.018	0.024	1.488	2.58	0.025	0.0018	0.152
BCP	0.592	0	0.574	1.166	0	0	0.063
BCP	0.577	0.021	1.564	2.222	0.016	0.035	0.116
BCP	0.622	0	1.028	1.651	0	0	0.106
BCP	0.704	0	1.705	2.409	0	0	0.097
BCP/TBM	1.295	0	2.347	3.642	0	0.125	0.169
BCP/TBM	1.081	0	2.99	4.07	0	0.039	0.217
BCP/TBM	0.804	0	1.784	2.613	0.009	0	0.129
BCP/TBM	0.385	0	1.327	1.712	0	0	0.071
BCP/TBM	0.843	0.057	2.096	2.739	0.017	0	0.111
BCP/TBM	0.538	0.485	1.989	3.013	0.036	0	0.064
BCP/BMCE	0.923	0.144	3.308	4.428	0.023	0.07	0.171
BCP/BMCE	0.739	0.071	1.999	2.804	0	0.018	0.106
BCP/BMCE	0.841	0.008	1.436	2.281	0.001	0	0.096
BCP/BMCE	0.848	0.011	1.391	2.25	0.004	0.006	0.125
BCP/BMCE	1.486	0	2.281	3.767	0	0	0.198
TBM	0	0.001	4.236	4.237	0	0	0
TBM	0	0	1.784	1.782	0	0	0
TBM	0	0.001	1.671	1.671	0	0.001	0
TBM	0	0.087	2.297	2.336	0	0.015	0
TBM	0	0	1.343	1.343	0	0	0
BMCE	0	0	2.359	2.359	0	0	0
BMCE	0	0.029	2.191	2.56	0	0.05	0
BMCE	0	0	1.337	1.337	0	0	0
BMCE	0	0	1.211	1.211	0	0	0
BMCE	0	0.025	2.27	2.295	0	0.009	0
Empty	0	0	0.51	0.509	0	0	0
Empty	0	0.002	1.382	1.377	0	0	0
Empty	0	0	1.987	1.987	0	0	0
Empty	0	0	2.922	2.922	0	0	0
Empty	0	0	0.912	0.851	0	0	0
Empty	0	0.015	1.077	1.084	0	0.005	0
Empty + BMCE IV	0	0	1.202	1.202	0	0	0
Empty + BMCE IV	0.001	0.001	1.895	1.895	0	0.001	0.001
Empty + BMCE IV	0	0.004	1.164	1.395	0	0.056	0
Empty + BMCE IV	0	0.214	1.828	2.366	0	0.094	0
Empty + BMCE IV	0	0.243	0.725	0.967	0	0.053	0
BCP + BMCE IV	0.705	0.035	1.4	2.14	0.001	0.015	0.077
BCP + BMCE IV	0.947	0	2.615	3.563	0	0	0.113
BCP + BMCE IV	1.372	0.003	2.511	3.886	0.002	0	0.162
BCP + BMCE IV	0.671	0	1.129	1.8	0	0	0.106
BCP + BMCE IV	1.313	0.828	2.712	4.853	0.056	0.229	0.159
TBM + BMCE IV	0	0.391	2.301	2.692	0	0.125	0
TBM + BMCE IV	0	0.777	1.126	1.803	0	0.152	0
TBM + BMCE IV	0	0.011	1.612	1.619	0	0.005	0
TBM + BMCE IV	0	0.823	1.18	1.931	0	0.137	0
BCP/TBM + BMCE IV	0.519	0.235	1.451	2.205	0.018	0.078	0.09
BCP/TBM + BMCE IV	0.437	0.477	0.428	1.132	0.018	0.065	0.05
BCP/TBM + BMCE IV	0.4	0.007	0.963	1.369	0.003	0.004	0.054
BCP/TBM + BMCE IV	0.151	0.99	0.365	1.18	0.022	0.142	0.034
